# Supplementary material for: Severe Acute Respiratory Syndrome Coronavirus 2 P.2 Lineage Associated with Reinfection Case, Brazil, June–October 2020
Source: Emerg Infect Dis. 2021 Jul;27(7):1789–94. doi: 10.3201/eid2707.210401 (PMC8237896; doi:10.3201/eid2707.210401)
Supplement: Appendix — Additional data used in study of severe acute respiratory syndrome coronavirus 2 P.2 lineage associated with reinfection case, Brazil, June–October 2020 [file 21-0401-Techapp-s1.xlsx]

## Sheet: Appendix Table
Article DOI: https://doi.org/10.3201/eid2707.210401
Severe acute respiratory syndrome coronavirus 2 P.2 Lineage Associated with Reinfection Case, Brazil, June–October 2020
Appendix Table. Genomes used in study of severe acute respiratory syndrome coronavirus 2 reinfection case, Brazil, June–October 2020
Accession ID	Originating Laboratory	Submitting Laboratory	Authors
EPI_ISL_471546	AMA DR Jose Soares Hungria	Instituto Adolfo Lutz, Interdiciplinary Procedures Center, Strategic Laboratory	Claudia Regina Gonçalves; Claudio Tavares Sacchi; Erica Valessa Ramos Gomes
EPI_ISL_523989	AMA Jardim Joamar	Instituto Adolfo Lutz, Interdiciplinary Procedures Center, Strategic Laboratory	Claudia Regina Gonçalves; Claudio Tavares Sacchi; Erica Valessa Ramos Gomes
EPI_ISL_523990	AMA Jardim Peri	Instituto Adolfo Lutz, Interdiciplinary Procedures Center, Strategic Laboratory	Claudia Regina Gonçalves; Claudio Tavares Sacchi; Erica Valessa Ramos Gomes
EPI_ISL_528934, EPI_ISL_528940, EPI_ISL_528944, EPI_ISL_528945, EPI_ISL_528946	Agenzia di Tutela della Salute di Bergamo	Istitituto Zooprofilattico Sperimentale dell'Abruzzo e Molise "G.Caporale"	Ancora M; Cammà C; Curini V; Di Domenico M; Di Pasquale A; Lorusso A; Mangone I; Marcacci M; Puglia I; Rinaldi A; Savini G.
EPI_ISL_549084	Akershus University Hospital, Department for Microbiology and Infectious Disease Control	Norwegian Institute of Public Health, Department of Virology	Hilde Elshaug; Hilde Synnøve Vollan; Kamilla Heddeland Instefjord; Karoline Bragstad; Kathrine Stene-Johansen; Olav Hungnes; Rasmus Riis Kopperud
EPI_ISL_515544, EPI_ISL_523984, EPI_ISL_523986	Ama Dr Jose Soares Hungria	Instituto Adolfo Lutz, Interdiciplinary Procedures Center, Strategic Laboratory	Claudia Regina Gonçalves; Claudio Tavares Sacchi; Erica Valessa Ramos Gomes
EPI_ISL_509500, EPI_ISL_527019, EPI_ISL_527032	Area of Virology, Serology and Virology Division (SAViD), New South Wales Health Pathology Randwick	Area of Virology, Serology and Virology Division (SAViD), New South Wales Health Pathology Randwick	Rawlinson, W.
EPI_ISL_678320	Area of Virology, Serology and Virology Division (SAViD), New South Wales Health Pathology Randwick	Virology Research Laboratory; Area of Virology, Serology and Virology Division (SAViD), New South Wales Health Pathology Randwick	Au, J.; Bull, R.; Deveson, I.; Foster, C.; Rawlinson, W.; Ruiz Silva, M.; Van Hal, S.
EPI_ISL_583494	CS II Dr. Antonio Vicoso Moreira de Rezende Sumare	Instituto Adolfo Lutz, Interdiciplinary Procedures Center, Strategic Laboratory	Claudia Regina Gonçalves; Claudio Tavares Sacchi; Erica Valessa Ramos Gomes; Karoline Rodrigues Campos
EPI_ISL_468314, EPI_ISL_583503	CTA Centro de Testagem e Aconselhamento	Instituto Adolfo Lutz, Interdiciplinary Procedures Center, Strategic Laboratory	Claudia Regina Gonçalves; Claudio Tavares Sacchi; Erica Valessa Ramos Gomes; Karoline Rodrigues Campos
EPI_ISL_579220	Canterbury Health Laboratories	Institute of Environmental Science and Research (ESR)	Anja Werno; Antje van der Linden; Arlo Upton; Chris Mansell; David Hammer; Dragana Drinkovic; Erasmus Smit; Gary McAuliffe; Hana Sofia Andersson; Hermes Perez; James Ussher; Jill Sherwood; Jing Wang; Joep de Ligt; Josh Freeman; Julia Howard; Juliet Elvy; Lauren Jelly; Mary DeAlmeida; Matt Blakiston; Matt Storey; Matthew Rogers; Max Bloomfield; Michael Addidle; Michelle Balm; Muhammad Faisal; Nikk…
EPI_ISL_583504, EPI_ISL_583505	Casa de Saude Stella Maris	Instituto Adolfo Lutz, Interdiciplinary Procedures Center, Strategic Laboratory	Claudia Regina Gonçalves; Claudio Tavares Sacchi; Erica Valessa Ramos Gomes; Karoline Rodrigues Campos
EPI_ISL_693235	Casmi Centro Atendimento Saude da Mulher e Infancia	Instituto Adolfo Lutz, Interdiciplinary Procedures Center, Strategic Laboratory	Claudia Regina Gonçalves; Claudio Tavares Sacchi; Erica Valessa Ramos Gomes; Karoline Rodrigues Campos
EPI_ISL_522491	Center for Laboratory Control of Infectious Diseases, Korea Centers for Diseases Control and Prevention	Center for Laboratory Control of Infectious Diseases, Korea Centers for Diseases Control and Prevention	Ae Kyung Park; Eunkyung Shin; Heui Man Kim; Jeong-Min Kim; Jin Sun No; Junyoung Kim; Myung Guk Han; Yoon-Seok Chung
EPI_ISL_429701	Central Public Health Laboratory/Octávio Magalhães Institute (IOM) from the Ezequiel Dias Foundation (FUNED)	Instituto Octávio Magalhães / Fundação Ezequiel Dias (IOM/Funed)	Joilson Xavier; Luiz Carlos Junior Alcantara; Marcos Vinícius Silva; Marluce Aparecida Assunção Oliveira; Marta Giovanetti; Talita Adelino; Vagner Fonseca
EPI_ISL_693197	Central de Rede de Frio Municipal	Instituto Adolfo Lutz, Interdiciplinary Procedures Center, Strategic Laboratory	Claudia Regina Gonçalves; Claudio Tavares Sacchi; Erica Valessa Ramos Gomes; Karoline Rodrigues Campos
EPI_ISL_484039, EPI_ISL_484066, EPI_ISL_484127	Centre for Clinical Infection and Diagnostics Research and Genomics Innovation Unit, Guy's and St. Thomas' NHS Trust	COVID-19 Genomics UK (COG-UK) Consortium	Ali Raza Awan; Chloe Fisher; Jonathan Edgeworth; Luke Snell; Penny Cliff; Rahul Batra
EPI_ISL_514490, EPI_ISL_535026	Centre for Enzyme Innovation, University of Portsmouth / Translational Research Laboratory, Portsmouth Hospitals NHS Trust	COVID-19 Genomics UK (COG-UK) Consortium	Allyson Lloyd; Angela Beckett; Anoop Chauhan; Ethan Butcher; Garry Scarlett; Kelly Bicknell; Robert Impey; Samuel Robson; Sarah Wyllie; Scott Elliott; Sharon Glaysher; Yann Bourgeois
EPI_ISL_515547	Centro Medico da Policia Militar do Estado de Sao Paulo	Instituto Adolfo Lutz, Interdiciplinary Procedures Center, Strategic Laboratory	Claudia Regina Gonçalves; Claudio Tavares Sacchi; Erica Valessa Ramos Gomes
EPI_ISL_693244	Centro Médico da Polícia Militar do Estado de Sao Paulo	Instituto Adolfo Lutz, Interdiciplinary Procedures Center, Strategic Laboratory	Claudia Regina Gonçalves; Claudio Tavares Sacchi; Erica Valessa Ramos Gomes; Karoline Rodrigues Campos
EPI_ISL_583500	Centro de Saude I Tacito Leite de Carvalho e Silva	Instituto Adolfo Lutz, Interdiciplinary Procedures Center, Strategic Laboratory	Claudia Regina Gonçalves; Claudio Tavares Sacchi; Erica Valessa Ramos Gomes; Karoline Rodrigues Campos
EPI_ISL_468305, EPI_ISL_468307	Centro de Vigilancia a Saude de Diadema	Instituto Adolfo Lutz, Interdiciplinary Procedures Center, Strategic Laboratory	Claudia Regina Gonçalves; Claudio Tavares Sacchi; Erica Valessa Ramos Gomes
EPI_ISL_693240, EPI_ISL_693242	Centro de Vigilância a Saude de Diadema	Instituto Adolfo Lutz, Interdiciplinary Procedures Center, Strategic Laboratory	Claudia Regina Gonçalves; Claudio Tavares Sacchi; Erica Valessa Ramos Gomes; Karoline Rodrigues Campos
EPI_ISL_583497	Complexo Hospitalar Ouro Verde de Campinas	Instituto Adolfo Lutz, Interdiciplinary Procedures Center, Strategic Laboratory	Claudia Regina Gonçalves; Claudio Tavares Sacchi; Erica Valessa Ramos Gomes; Karoline Rodrigues Campos
EPI_ISL_523970	Conjunto Hospitalar do Mandaqui	Instituto Adolfo Lutz, Interdiciplinary Procedures Center, Strategic Laboratory	Claudia Regina Gonçalves; Claudio Tavares Sacchi; Erica Valessa Ramos Gomes
EPI_ISL_693207	Cs II Doutor Antonio Vicoso Moreira de Rezende	Instituto Adolfo Lutz, Interdiciplinary Procedures Center, Strategic Laboratory	Claudia Regina Gonçalves; Claudio Tavares Sacchi; Erica Valessa Ramos Gomes; Karoline Rodrigues Campos
EPI_ISL_672672, EPI_ISL_672673, EPI_ISL_672677, EPI_ISL_672678	DB Diagnosticos do Brasil	Laboratório de Parasitologia Médica - Instituto de Medicina Tropical - Universidade de São Paulo	Brazil-UK Centre for Arbovirus Discovery Diagnosis Genomics and Epidemiology (CADDE) Genomic Network - Instituto de Medicina Tropical
EPI_ISL_476181, EPI_ISL_476187, EPI_ISL_476279, EPI_ISL_476282, EPI_ISL_476287, EPI_ISL_476293, EPI_ISL_476294, EPI_ISL_476296, EPI_ISL_476312, EPI_ISL_476313, EPI_ISL_476314, EPI_ISL_476318, EPI_ISL_476321, EPI_ISL_476322, EPI_ISL_476323, EPI_ISL_476325, EPI_ISL_476353, EPI_ISL_476354, EPI_ISL_476361, EPI_ISL_476363, EPI_ISL_476364, EPI_ISL_476366, EPI_ISL_476367, EPI_ISL_476370
see above	DB Diagnósticos do Brasil	Instituto de Medicina Tropical da Univesidade de São Paulo	Camila Alves Maia da Silva; Darlan da Silva Candido; Erika Regina Manuli; Ester Sabino; Flavia Cristina da Silva Sales; Giula Magalhaes Ferreira; Jaqueline Goes de Jesus; Julien Theze; Mariana Severo Ramundo; Nuno Faria; Samples: Nelson Gaburo Jr; Sequencing: Ingra Morales Claro; Thais de Moura Coletti
EPI_ISL_683969	DOHMH Morrisania	New York City Public Health Laboratory	Jade Wang; et al.
EPI_ISL_603034	Departamento de Vigilância à Saúde	Instituto Adolfo Lutz, Interdiciplinary Procedures Center, Strategic Laboratory	Claudia Regina Gonçalves; Claudio Tavares Sacchi; Erica Valessa Ramos Gomes; Karoline Rodrigues Campos
EPI_ISL_433736	Department of Pathology, University of Cambridge	COVID-19 Genomics UK (COG-UK) Consortium	Aminu S. Jahun; Anna Yakovleva; Charlotte J. Houldcroft; Fahad A Khokhar; Grant Hall; Ian Goodfellow; Laura G Caller; Luke W Meredith; M. Estee Torok; Martin D. Curran; Myra Hosmillo; Sarah L. Caddy; Theresa Feltwell; William L. Hamilton
EPI_ISL_438328, EPI_ISL_438453, EPI_ISL_441722, EPI_ISL_441734, EPI_ISL_441799, EPI_ISL_442150, EPI_ISL_442290, EPI_ISL_442310, EPI_ISL_442340, EPI_ISL_442922, EPI_ISL_443580
see above	Department of Pathology, University of Cambridge	Wellcome Sanger Institute for the COVID-19 Genomics UK (COG-UK) consortium	Alex Alderton; Aminu S. Jahun; Anna Yakovleva; Charlotte J. Houldcroft; Cordelia Langford; David K. Jackson; Dominic Kwiatkowski; Ewan Harrison; Fahad A Khokhar; Grant Hall; Ian Goodfellow; Ian Johnston; John Sillitoe on behalf of the Wellcome Sanger Institute COVID-19 Surveillance Team (http://www.sanger.ac.uk/covid-team); Laura G Caller; Luke W Meredith; M. Estée Török; Martin D. Curran; Myra H…
EPI_ISL_619577	Department of Virus and Microbiological Special Diagnostics, Statens Serum Institut, Denmark	Albertsen lab, Department of Chemistry and Bioscience, Aalborg University, Denmark	Danish Covid-19 Genome Consortia
EPI_ISL_583499	Distrito Sanitario Sul Campinas	Instituto Adolfo Lutz, Interdiciplinary Procedures Center, Strategic Laboratory	Claudia Regina Gonçalves; Claudio Tavares Sacchi; Erica Valessa Ramos Gomes; Karoline Rodrigues Campos
EPI_ISL_461263	Dutch COVID-19 response team	Erasmus Medical Center	Anne van der Linden; Annemiek van der Eijk; Aura Timen; Bas Oude Munnink; Claudia Schapendonk; Corien Swaan; Corine GeurtsvanKessel; David Nieuwenhuijse; Irina Chestakova; Jeroen van Kampen; Jolanda Voermans; Madelief Mollers; Manon Haverkate; Marion Koopmans; Mark Pronk; Mart Stein; Pascal Lexmond; Reina Sikkema; Richard Molenkamp; Sandra Kengne Kamga Mobou; Stefan van Nieuwkoop; Theo Bestebroer…
EPI_ISL_479730	Egyptian National Cancer Institute (ENCI)	Egyptian National Cancer Institute (ENCI)	A.A.; Abdel Rahman N; Abdelhamid, W.; Abouelhoda; Ahmed; Ali, M.; Amer; Bahnassy; Elkhateeb; Elsissy; Ezzelarab; Gad, A.; H.K.; Hafez; Hamdy; Hassan, W.; K.E.; M.H.; M.M.; M.S.; Mohamed; O.S.; Raouf, A.; S.M.; Samir, M.; Soliman; Zekri
EPI_ISL_431180, EPI_ISL_431240	Fujian Center for Disease Control and Prevention	Fujian Center for Disease Control and Prevention	Huang Zhimiao; Lin Qi; Weng Yuwei; Zhang Yanhua
EPI_ISL_508266	Government Medical College	National Institute of Biomedical Genomics	Arindam Maitra; Dhaval Khatri; Jyoti Iravane; Maitrik Dave; Saumitra Das
EPI_ISL_451310, EPI_ISL_501249, EPI_ISL_501251	Hellenic Pasteur Institute, National Influenza Reference laboratory of Southern Greece & Unit of Bioinformatics and Applied Genomics	Hellenic Pasteur Institute, National Influenza Reference laboratory of Southern Greece & Unit of Bioinformatics and Applied Genomics	Andreas Mentis; Androniki Voulgari-Kokota; Antonios Kalliaropoulos; Aspasia Kontou; Athanasios Kossyvakis; Evangelidou Maria; Horefti Elina; Timokratis Karamitros; Vasiliki Pogka
EPI_ISL_470600, EPI_ISL_470602, EPI_ISL_470604, EPI_ISL_470605, EPI_ISL_470607, EPI_ISL_470608, EPI_ISL_470610, EPI_ISL_470612, EPI_ISL_470651, EPI_ISL_470653, EPI_ISL_470654
see above	Hermes Pardini	Bioinformatics Laboratory / LNCC	Alexandra Gerber; Amilcar Tanuri; Ana Paula Guimarães; CADDE-group; Carolina Voloch; Ester Cerdeira Sabino; Filipe Romero; Ingra Morales Claro; Jaqueline Goes de Jesus; Laboratorio Hermes Pardini; Laboratorio Simile; Luiz Gonzaga Paula de Almeida; Mariane Talon; Nuno Rodrigues Faria; Renato Santana Aguiar e Ana Tereza Vasconcelos; Ronaldo da Silva Francisco Junior; Terezinha Marta Pereira; workin…
EPI_ISL_471562, EPI_ISL_471581, EPI_ISL_515564, EPI_ISL_523977	Hosp. Municipal Prof. Dr. Alípio Corrêa Netto	Instituto Adolfo Lutz, Interdiciplinary Procedures Center, Strategic Laboratory	Claudia Regina Gonçalves; Claudio Tavares Sacchi; Erica Valessa Ramos Gomes
EPI_ISL_693229	Hospital 8 de Maio	Instituto Adolfo Lutz, Interdiciplinary Procedures Center, Strategic Laboratory	Claudia Regina Gonçalves; Claudio Tavares Sacchi; Erica Valessa Ramos Gomes; Karoline Rodrigues Campos
EPI_ISL_574580	Hospital Cidade Tiradentes Carmen Prudente	Instituto Adolfo Lutz, Interdiciplinary Procedures Center, Strategic Laboratory	Claudia Regina Gonçalves; Claudio Tavares Sacchi; Erica Valessa Ramos Gomes; Karoline Rodrigues Campos
EPI_ISL_574591, EPI_ISL_574592, EPI_ISL_603030	Hospital Domingos Leonardo Ceravolo Presidente Prudente	Instituto Adolfo Lutz, Interdiciplinary Procedures Center, Strategic Laboratory	Claudia Regina Gonçalves; Claudio Tavares Sacchi; Erica Valessa Ramos Gomes; Karoline Rodrigues Campos
EPI_ISL_574594	Hospital Escola da Universidade de Taubate	Instituto Adolfo Lutz, Interdiciplinary Procedures Center, Strategic Laboratory	Claudia Regina Gonçalves; Claudio Tavares Sacchi; Erica Valessa Ramos Gomes; Karoline Rodrigues Campos
EPI_ISL_574588, EPI_ISL_583490	Hospital Estadual Sumare	Instituto Adolfo Lutz, Interdiciplinary Procedures Center, Strategic Laboratory	Claudia Regina Gonçalves; Claudio Tavares Sacchi; Erica Valessa Ramos Gomes; Karoline Rodrigues Campos
EPI_ISL_583501	Hospital Estadual de CampanhaCOVID 19 Barradas	Instituto Adolfo Lutz, Interdiciplinary Procedures Center, Strategic Laboratory	Claudia Regina Gonçalves; Claudio Tavares Sacchi; Erica Valessa Ramos Gomes; Karoline Rodrigues Campos
EPI_ISL_471541, EPI_ISL_523971	Hospital Geral Santa Marcelina	Instituto Adolfo Lutz, Interdiciplinary Procedures Center, Strategic Laboratory	Claudia Regina Gonçalves; Claudio Tavares Sacchi; Erica Valessa Ramos Gomes
EPI_ISL_534317	Hospital Geral de Itapevi	Instituto Adolfo Lutz, Interdiciplinary Procedures Center, Strategic Laboratory	Claudia Regina Gonçalves; Claudio Tavares Sacchi; Erica Valessa Ramos Gomes
EPI_ISL_603037	Hospital Geral de Pedreira	Instituto Adolfo Lutz, Interdiciplinary Procedures Center, Strategic Laboratory	Claudia Regina Gonçalves; Claudio Tavares Sacchi; Erica Valessa Ramos Gomes; Karoline Rodrigues Campos
EPI_ISL_515555	Hospital Geral de Vila Nova Cachoeirinha	Instituto Adolfo Lutz, Interdiciplinary Procedures Center, Strategic Laboratory	Claudia Regina Gonçalves; Claudio Tavares Sacchi; Erica Valessa Ramos Gomes
EPI_ISL_574595	Hospital Geral de Vila Penteado Dr. Jose Pamgella	Instituto Adolfo Lutz, Interdiciplinary Procedures Center, Strategic Laboratory	Claudia Regina Gonçalves; Claudio Tavares Sacchi; Erica Valessa Ramos Gomes; Karoline Rodrigues Campos
EPI_ISL_523957	Hospital Itamaraty	Instituto Adolfo Lutz, Interdiciplinary Procedures Center, Strategic Laboratory	Claudia Regina Gonçalves; Claudio Tavares Sacchi; Erica Valessa Ramos Gomes
EPI_ISL_524462	Hospital Metropolitano	Instituto Adolfo Lutz, Interdiciplinary Procedures Center, Strategic Laboratory	Claudia Regina Gonçalves; Claudio Tavares Sacchi; Erica Valessa Ramos Gomes
EPI_ISL_515541, EPI_ISL_515561	Hospital Montemagno	Instituto Adolfo Lutz, Interdiciplinary Procedures Center, Strategic Laboratory	Claudia Regina Gonçalves; Claudio Tavares Sacchi; Erica Valessa Ramos Gomes
EPI_ISL_534318, EPI_ISL_693208, EPI_ISL_693209	Hospital Municipal Antonio Giglio	Instituto Adolfo Lutz, Interdiciplinary Procedures Center, Strategic Laboratory	Claudia Regina Gonçalves; Claudio Tavares Sacchi; Erica Valessa Ramos Gomes; Karoline Rodrigues Campos
EPI_ISL_471549	Hospital Municipal Carmen Prudente	Instituto Adolfo Lutz, Interdiciplinary Procedures Center, Strategic Laboratory	Claudia Regina Gonçalves; Claudio Tavares Sacchi; Erica Valessa Ramos Gomes
EPI_ISL_515562	Hospital Municipal Doutor Alexandre Zaio	Instituto Adolfo Lutz, Interdiciplinary Procedures Center, Strategic Laboratory	Claudia Regina Gonçalves; Claudio Tavares Sacchi; Erica Valessa Ramos Gomes
EPI_ISL_693203	Hospital Municipal Doutor Arthur Ribeiro de Saboya	Instituto Adolfo Lutz, Interdiciplinary Procedures Center, Strategic Laboratory	Claudia Regina Gonçalves; Claudio Tavares Sacchi; Erica Valessa Ramos Gomes; Karoline Rodrigues Campos
EPI_ISL_468311, EPI_ISL_468312	Hospital Municipal Dr Ignacio Proenca de Gouvea	Instituto Adolfo Lutz, Interdiciplinary Procedures Center, Strategic Laboratory	Claudia Regina Gonçalves; Claudio Tavares Sacchi; Erica Valessa Ramos Gomes
EPI_ISL_523985	Hospital Municipal Dr. Benedicto Montenegro	Instituto Adolfo Lutz, Interdiciplinary Procedures Center, Strategic Laboratory	Claudia Regina Gonçalves; Claudio Tavares Sacchi; Erica Valessa Ramos Gomes
EPI_ISL_515553, EPI_ISL_574577, EPI_ISL_574579	Hospital Municipal Dr. Ignacio Proença de Gouvea	Instituto Adolfo Lutz, Interdiciplinary Procedures Center, Strategic Laboratory	Claudia Regina Gonçalves; Claudio Tavares Sacchi; Erica Valessa Ramos Gomes; Karoline Rodrigues Campos
EPI_ISL_515548, EPI_ISL_515563, EPI_ISL_574589	Hospital Municipal Dr. Jose Soares Hungria	Instituto Adolfo Lutz, Interdiciplinary Procedures Center, Strategic Laboratory	Claudia Regina Gonçalves; Claudio Tavares Sacchi; Erica Valessa Ramos Gomes; Karoline Rodrigues Campos
EPI_ISL_583498	Hospital Municipal Dr. Waldemar Tebaldi	Instituto Adolfo Lutz, Interdiciplinary Procedures Center, Strategic Laboratory	Claudia Regina Gonçalves; Claudio Tavares Sacchi; Erica Valessa Ramos Gomes; Karoline Rodrigues Campos
EPI_ISL_693206	Hospital Municipal Mario Gatti	Instituto Adolfo Lutz, Interdiciplinary Procedures Center, Strategic Laboratory	Claudia Regina Gonçalves; Claudio Tavares Sacchi; Erica Valessa Ramos Gomes; Karoline Rodrigues Campos
EPI_ISL_527870, EPI_ISL_574578	Hospital Municipal Mário Gatti	Instituto Adolfo Lutz, Interdiciplinary Procedures Center, Strategic Laboratory	Claudia Regina Gonçalves; Claudio Tavares Sacchi; Erica Valessa Ramos Gomes; Karoline Rodrigues Campos
EPI_ISL_527856	Hospital Municipal Prof. Waldomiro de Paula	Instituto Adolfo Lutz, Interdiciplinary Procedures Center, Strategic Laboratory	Claudia Regina Gonçalves; Claudio Tavares Sacchi; Erica Valessa Ramos Gomes
EPI_ISL_603028	Hospital Municipal Santa Ana	Instituto Adolfo Lutz, Interdiciplinary Procedures Center, Strategic Laboratory	Claudia Regina Gonçalves; Claudio Tavares Sacchi; Erica Valessa Ramos Gomes; Karoline Rodrigues Campos
EPI_ISL_524468, EPI_ISL_527859	Hospital Municipal Vereador Jose Storopolli	Instituto Adolfo Lutz, Interdiciplinary Procedures Center, Strategic Laboratory	Claudia Regina Gonçalves; Claudio Tavares Sacchi; Erica Valessa Ramos Gomes
EPI_ISL_471647	Hospital Municipal de Barueri Dr. Francisco Moran	Instituto Adolfo Lutz, Interdiciplinary Procedures Center, Strategic Laboratory	Claudia Regina Gonçalves; Claudio Tavares Sacchi; Erica Valessa Ramos Gomes
EPI_ISL_527860	Hospital Municipal de Parelheiros Josanias Castanha Braga	Instituto Adolfo Lutz, Interdiciplinary Procedures Center, Strategic Laboratory	Claudia Regina Gonçalves; Claudio Tavares Sacchi; Erica Valessa Ramos Gomes
EPI_ISL_527862	Hospital Municipal de Urgência	Instituto Adolfo Lutz, Interdiciplinary Procedures Center, Strategic Laboratory	Claudia Regina Gonçalves; Claudio Tavares Sacchi; Erica Valessa Ramos Gomes
EPI_ISL_468308, EPI_ISL_468315, EPI_ISL_515520, EPI_ISL_515546, EPI_ISL_515552, EPI_ISL_523955, EPI_ISL_523974, EPI_ISL_527863
see above	Hospital Municipal do Tatuape Carmino Caricchio	Instituto Adolfo Lutz, Interdiciplinary Procedures Center, Strategic Laboratory	Claudia Regina Gonçalves; Claudio Tavares Sacchi; Erica Valessa Ramos Gomes
EPI_ISL_527857	Hospital Regional Vale do Ribeira	Instituto Adolfo Lutz, Interdiciplinary Procedures Center, Strategic Laboratory	Claudia Regina Gonçalves; Claudio Tavares Sacchi; Erica Valessa Ramos Gomes
EPI_ISL_524463	Hospital Regional de Cotia	Instituto Adolfo Lutz, Interdiciplinary Procedures Center, Strategic Laboratory	Claudia Regina Gonçalves; Claudio Tavares Sacchi; Erica Valessa Ramos Gomes
EPI_ISL_471552	Hospital Sancta Maggiore	Instituto Adolfo Lutz, Interdiciplinary Procedures Center, Strategic Laboratory	Claudia Regina Gonçalves; Claudio Tavares Sacchi; Erica Valessa Ramos Gomes
EPI_ISL_603036	Hospital Santa Ana	Instituto Adolfo Lutz, Interdiciplinary Procedures Center, Strategic Laboratory	Claudia Regina Gonçalves; Claudio Tavares Sacchi; Erica Valessa Ramos Gomes; Karoline Rodrigues Campos
EPI_ISL_693196	Hospital Santa Clara	Instituto Adolfo Lutz, Interdiciplinary Procedures Center, Strategic Laboratory	Claudia Regina Gonçalves; Claudio Tavares Sacchi; Erica Valessa Ramos Gomes; Karoline Rodrigues Campos
EPI_ISL_693233	Hospital Santa Cruz	Instituto Adolfo Lutz, Interdiciplinary Procedures Center, Strategic Laboratory	Claudia Regina Gonçalves; Claudio Tavares Sacchi; Erica Valessa Ramos Gomes; Karoline Rodrigues Campos
EPI_ISL_693236	Hospital Santa Marcelina Sao Paulo	Instituto Adolfo Lutz, Interdiciplinary Procedures Center, Strategic Laboratory	Claudia Regina Gonçalves; Claudio Tavares Sacchi; Erica Valessa Ramos Gomes; Karoline Rodrigues Campos
EPI_ISL_471545, EPI_ISL_515545, EPI_ISL_515559, EPI_ISL_515560, EPI_ISL_523969, EPI_ISL_523981, EPI_ISL_523988, EPI_ISL_693201
see above	Hospital Sao Paulo de Ensino da Unifesp	Instituto Adolfo Lutz, Interdiciplinary Procedures Center, Strategic Laboratory	Claudia Regina Gonçalves; Claudio Tavares Sacchi; Erica Valessa Ramos Gomes; Karoline Rodrigues Campos
EPI_ISL_435144	Hospital Universitario La Paz	Hospital Universitario 12 de Octubre	Elias Dahdouh; Esther Viedma; Fernando Lázaro; Jesús Mingorance; Juan Carlos Galán; Julio García; Mª Dolores Folgueira; Natalia Stella; Rafael Cantón; Rafael Delgado; Raúl Recio; Sara González
EPI_ISL_468318, EPI_ISL_468321	Hospital Universitario da USP	Instituto Adolfo Lutz, Interdiciplinary Procedures Center, Strategic Laboratory	Claudia Regina Gonçalves; Claudio Tavares Sacchi; Erica Valessa Ramos Gomes
EPI_ISL_471539	Hospital Universitario da USP Sao Paulo	Instituto Adolfo Lutz, Interdiciplinary Procedures Center, Strategic Laboratory	Claudia Regina Gonçalves; Claudio Tavares Sacchi; Erica Valessa Ramos Gomes
EPI_ISL_534314	Hospital Universitario da USP de SP	Instituto Adolfo Lutz, Interdiciplinary Procedures Center, Strategic Laboratory	Claudia Regina Gonçalves; Claudio Tavares Sacchi; Erica Valessa Ramos Gomes
EPI_ISL_476203, EPI_ISL_476205, EPI_ISL_476206, EPI_ISL_476207, EPI_ISL_476208, EPI_ISL_476222, EPI_ISL_476223, EPI_ISL_476237, EPI_ISL_476239, EPI_ISL_476243, EPI_ISL_476244, EPI_ISL_476250, EPI_ISL_476252, EPI_ISL_476253, EPI_ISL_476254, EPI_ISL_476255, EPI_ISL_476257, EPI_ISL_476259, EPI_ISL_476260, EPI_ISL_476261, EPI_ISL_476262, EPI_ISL_476266, EPI_ISL_476267, EPI_ISL_476268, EPI_ISL_476270,…
see above	Hospital da Clínicas da Faculdade de Medicina da Universidade de São Paulo	Instituto de Medicina Tropical da Univesidade de São Paulo	Camila Alves Maia da Silva; Carolina S. Lazar; Cecilia Salete Alencar; Darlan da Silva Candido; Erika Regina Manuli; Ester Sabino; Flavia Cristina da Silva Sales; Giula Magalhaes Ferreira; Jaqueline Goes de Jesus; Julien Theze; Mariana Severo Ramundo; Nuno Faria; Samples: Ingra Morales Claro; Sequencing: Ingra Morales Claro; Silvia F. Costa; Thais de Moura Coletti
EPI_ISL_672687, EPI_ISL_672688, EPI_ISL_672689, EPI_ISL_672690, EPI_ISL_672691, EPI_ISL_672692, EPI_ISL_672694, EPI_ISL_672695, EPI_ISL_672697, EPI_ISL_672700, EPI_ISL_672722, EPI_ISL_672724, EPI_ISL_672725, EPI_ISL_672726, EPI_ISL_672727, EPI_ISL_672729, EPI_ISL_672730, EPI_ISL_672732, EPI_ISL_672733, EPI_ISL_672734, EPI_ISL_672735, EPI_ISL_672739, EPI_ISL_672740, EPI_ISL_672741, EPI_ISL_672742,…
see above	Hospital das Clínicas da Faculdade de Medicina da Universidade de São Paulo (HC-FMUSP)	Laboratório de Parasitologia Médica - Instituto de Medicina Tropical - Universidade de São Paulo	Brazil-UK Centre for Arbovirus Discovery Diagnosis Genomics and Epidemiology (CADDE) Genomic Network - Instituto de Medicina Tropical
EPI_ISL_693205	Hospital de Campanha Covid-19 Assis	Instituto Adolfo Lutz, Interdiciplinary Procedures Center, Strategic Laboratory	Claudia Regina Gonçalves; Claudio Tavares Sacchi; Erica Valessa Ramos Gomes; Karoline Rodrigues Campos
EPI_ISL_534319, EPI_ISL_534320	Hospital do Serv Pub ESTAFCO Morato de Oliveira	Instituto Adolfo Lutz, Interdiciplinary Procedures Center, Strategic Laboratory	Claudia Regina Gonçalves; Claudio Tavares Sacchi; Erica Valessa Ramos Gomes
EPI_ISL_693199	Hospital do Servidor Publico Estadual Francisco Morato de Oliveira	Instituto Adolfo Lutz, Interdiciplinary Procedures Center, Strategic Laboratory	Claudia Regina Gonçalves; Claudio Tavares Sacchi; Erica Valessa Ramos Gomes; Karoline Rodrigues Campos
EPI_ISL_471548, EPI_ISL_515565, EPI_ISL_523965, EPI_ISL_523978, EPI_ISL_523982	Hospital do Servidor Público Estadual Francisco Morato de Oliveira	Instituto Adolfo Lutz, Interdiciplinary Procedures Center, Strategic Laboratory	Claudia Regina Gonçalves; Claudio Tavares Sacchi; Erica Valessa Ramos Gomes
EPI_ISL_527861	Hospital e Maternidade Celso Pierro	Instituto Adolfo Lutz, Interdiciplinary Procedures Center, Strategic Laboratory	01246-1301; 355 - Brazil; Av. Dr. Arnaldo; Cerqueira Cesar; São Paulo - SP
EPI_ISL_693200	Hospital e Maternidade Mairipora	Instituto Adolfo Lutz, Interdiciplinary Procedures Center, Strategic Laboratory	Claudia Regina Gonçalves; Claudio Tavares Sacchi; Erica Valessa Ramos Gomes; Karoline Rodrigues Campos
EPI_ISL_693241	Hospital e Maternidade Sao Lucas	Instituto Adolfo Lutz, Interdiciplinary Procedures Center, Strategic Laboratory	Claudia Regina Gonçalves; Claudio Tavares Sacchi; Erica Valessa Ramos Gomes; Karoline Rodrigues Campos
EPI_ISL_527865	Hospital e Maternidade São Cristóvão	Instituto Adolfo Lutz, Interdiciplinary Procedures Center, Strategic Laboratory	Claudia Regina Gonçalves; Claudio Tavares Sacchi; Erica Valessa Ramos Gomes
EPI_ISL_527868	Hospital e Maternidade do Braz	Instituto Adolfo Lutz, Interdiciplinary Procedures Center, Strategic Laboratory	Claudia Regina Gonçalves; Claudio Tavares Sacchi; Erica Valessa Ramos Gomes
EPI_ISL_693195, EPI_ISL_693230, EPI_ISL_693232	Hospital e Pronto Socorro Portinari	Instituto Adolfo Lutz, Interdiciplinary Procedures Center, Strategic Laboratory	Claudia Regina Gonçalves; Claudio Tavares Sacchi; Erica Valessa Ramos Gomes; Karoline Rodrigues Campos
EPI_ISL_480782	Institut Pasteur Dakar	Institut Pasteur de Dakar	Amadou Alpha Sall.; Mamadou Diop; Mamadou Malado Jallow; Marie Henriette Dior Ndione; Moussa Moise Diagne; Ndongo Dia; Ousmane Faye; Safietou Sanke
EPI_ISL_602462, EPI_ISL_602486	Institute for Virology, University Hospital Essen	Center of Medical Microbiology, Virology, and Hospital Hygiene, University of Duesseldorf	Alexander Dilthey; Andreas Walker; Daniel Strelow; Jessica Nicolai; Jörg Timm; Klaus Pfeffer; Lisanna Hülse; Malte Kohns Vasconcelos; Maximilian Damagnez; Nadine Lübke; Olympia E. Anastasiou; Tobias Wienemann; Torsten Houwaart; Ulf Dittmer
EPI_ISL_672701, EPI_ISL_672702, EPI_ISL_672703, EPI_ISL_672704, EPI_ISL_672705, EPI_ISL_672706, EPI_ISL_672707, EPI_ISL_672708, EPI_ISL_672710, EPI_ISL_672711, EPI_ISL_672714, EPI_ISL_672715, EPI_ISL_672716, EPI_ISL_672717, EPI_ISL_672718, EPI_ISL_672719, EPI_ISL_672720, EPI_ISL_672721, EPI_ISL_672747, EPI_ISL_672748, EPI_ISL_672749
see above	Institute of Tropical Medicine at the University of São Paulo (IMT-USP)	Laboratório de Parasitologia Médica - Instituto de Medicina Tropical - Universidade de São Paulo	Brazil-UK Centre for Arbovirus Discovery Diagnosis Genomics and Epidemiology (CADDE) Genomic Network - Instituto de Medicina Tropical
EPI_ISL_511103	Instituto Nacional de Saude (INSA)	Instituto Nacional de Saude (INSA)	Borges et al
EPI_ISL_492036	Instituto de Biologia do Exército	Laboratório Metabolismo Macromolecular FirminoTorres de Castro, Instituto de Biofísica Carlos Chagas Filho, Universidade Federal do Rio de Janeiro	Aline Rosa Vianna de Souza; Bianca Catarina Azevedo Cabral; Caleb GM Santos; Clarissa Damaso; Elizabeth Valentin; Marcio da Costa Cipitelli; Marcos Dornelas-Ribeiro; Nádia Vaez Gonçalves da Cruz; Rodrigo Soares de Moura Neto; Rosane Silva; Tatiana LS Nogueira; Virginia Sara Grancieri do Amaral
EPI_ISL_457905	KEMRI-CGMR-C	KEMRI-Wellcome Trust Research Programme/KEMRI-CGMR-C Kilifi	Githinji G. et al 2020
EPI_ISL_539321	KWR Watercycle Research Institute	Erasmus Medical Center	Bas B. Oude Munnink; Claudia M. E. Schapendonk; David Nieuwenhuijse; Frank M. Aarestrup; Gertjan Medema; Goffe Elsinga; Leo Heijnen; Lu Lu; Marion P.G. Koopmans; Matthijs Kon; Miranda de Graaf; Ray Izquierdo-Lara; Samantha Lycett
EPI_ISL_690818	Kanagawa Prefectural Institute of Public Health	Pathogen Genomics Center, National Institute of Infectious Diseases	Kentaro Itokawa; Makoto Kuroda; Masanori Hashino; Rina Tanaka; Tsuyoshi Sekizuka
EPI_ISL_717794	LACEN RJ - Noel Nutels	Bioinformatics Laboratory / LNCC	Alexandra L Gerber; Amilcar Tanuri; Ana Paula de C Guimarães; Ana Tereza R de Vasconcelos; Andréa Cony Cavalcanti; Carolina M Voloch; Claudia dos Santos Rodrigues; Cynthia C Cardoso; Diana Mariani; Luiz G P de Almeida; Otavio Bustrolini; Ronaldo da Silva F Jr; Terezinha M P P Castiñeira
EPI_ISL_502875	LACEN/PE	LABBE, Federal University of Pernambuco	ANTONIO CARLOS DE FREITAS; BRUNO SAMPAIO; HEIDI LACERDA ALVES DA CRUZ; MAIRA GALDINO DA ROCHA PITTA; MARCOS ANTONIO DE MORAIS JUNIOR; MARCOS DA SILVEIRA REGUEIRA NETO; MICHELLY CRISTINY PEREIRA; REGINALDO GONCALVES DE LIMA NETO; SERGIO DE SA LEITAO PAIVA JUNIOR; VALDIR DE QUEIROZ BALBINO.; WILSON JOSE DA SILVA JUNIOR; ZILDENE DE SOUSA SILVEIRA
EPI_ISL_579320	LabPLUS	Institute of Environmental Science and Research (ESR)	Anja Werno; Antje van der Linden; Arlo Upton; Chris Mansell; David Hammer; Dragana Drinkovic; Erasmus Smit; Gary McAuliffe; Hana Sofia Andersson; Hermes Perez; James Ussher; Jill Sherwood; Jing Wang; Joep de Ligt; Josh Freeman; Julia Howard; Juliet Elvy; Lauren Jelly; Mary DeAlmeida; Matt Blakiston; Matt Storey; Matthew Rogers; Max Bloomfield; Michael Addidle; Michelle Balm; Muhammad Faisal; Nikk…
EPI_ISL_430794	Laboratorio Análisis Clínicos, Unidad de Servicios Diagnósticos, Swiss Medical Group	Área de Secuenciación del Laboratorio de Virología del Hospital de Niños Dr. Ricardo Gutierrez on behalf of 'Proyecto Argentino Interinstitucional de genomica de SARS-CoV-2' (PAIS Consortium)	AS; D; Goya; Guevara; LE; Lusso; MI; MS; Mistchenko; Nabaes Jodar; Natale; O; S; SM; Sanchez; Valinotto; Vicario; Viegas, M.
EPI_ISL_470638, EPI_ISL_623130, EPI_ISL_623131, EPI_ISL_717802, EPI_ISL_717807, EPI_ISL_717808, EPI_ISL_717810, EPI_ISL_717811, EPI_ISL_717812, EPI_ISL_717813, EPI_ISL_717814, EPI_ISL_717815, EPI_ISL_717818, EPI_ISL_717819, EPI_ISL_717820, EPI_ISL_717821, EPI_ISL_717822, EPI_ISL_717823, EPI_ISL_717824, EPI_ISL_717825, EPI_ISL_717826, EPI_ISL_717827, EPI_ISL_717828, EPI_ISL_717829, EPI_ISL_717830,…
see above	Laboratorio de Virologia Molecular / UFRJ	Bioinformatics Laboratory / LNCC	Alexandra Gerber; Alexandra L Gerber; Amilcar Tanuri; Ana Paula Guimarães; Ana Paula de C Guimarães; Ana Tereza R de Vasconcelos; Andréa Cony Cavalcanti; CADDE-group; Carolina M Voloch; Carolina Voloch; Claudia dos Santos Rodrigues; Covid19-UFRJ Workgroup; Cynthia C Cardoso; Diana Mariani; Ester Cerdeira Sabino; Filipe Romero; Ingra Morales Claro; Jaqueline Goes de Jesus; Laboratorio Hermes Pardi…
EPI_ISL_613964	Laboratory of Molecular Biology, Blood Center of Ribeirão Preto, Faculty of Medicine of Ribeirão Preto, University of São Paulo	Laboratory of Molecular Biology, Blood Center of Ribeirão Preto, Faculty of Medicine of Ribeirão Preto, University of São Paulo	Aparecida Y Yamamoto; Diego Villa Clé; Dimas T Covas; Elaine V Santos; Evandra S Rodrigues; Glauco de Carvalho Pereira; Joilson Xavier; Luiz CJ Alcantara; Marta Giovanetti; Rodrigo T Calado; Simone Kashima; Svetoslav N Slavov; Talita Adelino; Vagner Fonseca
EPI_ISL_467356, EPI_ISL_467359, EPI_ISL_467366, EPI_ISL_541354, EPI_ISL_541355, EPI_ISL_541359	Laboratory of Respiratory Viruses and Measles, Oswaldo Cruz Institute, FIOCRUZ	Laboratory of Respiratory Viruses and Measles, Oswaldo Cruz Institute, FIOCRUZ	Aline Mattos; Ana Carolina Mendonca; Ana Carolina Mendonça; Anna Carolina Paixao; Anna Carolina Paixão; Braulia Caetano; Cinthia Avila; Cristiana Garcia; Fernando Motta; Jonathan Lopes; Luciana Appolinario; Maria Ogrzewalska; Marilda Siqueira on behalf of the Fiocruz COVID-19 Genomic Surveillance Network; Milene Miranda; Paola Resende; Roxana Loayza
EPI_ISL_427292	Laboratório Central de Saúde Pública do Estado de Alagoas (LACEN-AL)	Laboratory of Respiratory Viruses and Measles, Oswaldo Cruz Institute, FIOCRUZ	Aline Mattos; Braulia Caetano; Cristiana Garcia; Fernando Motta; Jonathan Lopes; Luciana Appolinario; Maria Ogrzewalska; Marilda Siqueira on behalf of the Fiocruz COVID-19 Genomic Surveillance Network; Milene Miranda; Paola Resende; Priscila Born; Sunando Roy
EPI_ISL_500483, EPI_ISL_500875, EPI_ISL_572340, EPI_ISL_572371, EPI_ISL_572379	Laboratório Central de Saúde Pública do Estado de Pernambuco (LACEN-PE)	WallauLab, Aggeu Magalhaes Institute	Alexandre Freitas da Silva; Antonio Mauro Rezende; Armando de Menezes Neto; Bruna Santos Lima Figueiredo de Sá; Caroline Targino Alves da Silva; Claudio Eduardo Cavalcanti; Constância Flávia Junqueira Ayres; Cássia Docena; Derciliano Lopes da Cruz; Duschinka Ribeiro Duarte Guedes; Elisama Helvecio; Filipe Zimmer Dezordi; Gabriel Luz Wallau on behalf of the Fiocruz COVID-19 Genomic Surveillance Ne…
EPI_ISL_541372, EPI_ISL_541386	Laboratório Central de Saúde Pública do Estado de Sergipe (LACEN-SE)	Laboratory of Respiratory Viruses and Measles, Oswaldo Cruz Institute, FIOCRUZ	Ana Carolina Mendonça; Anna Carolina Paixão; Clioma Santos; Fernando Motta; Jonathan Lopes; Luciana Appolinario; Marilda Siqueira on behalf of the Fiocruz COVID-19 Genomic Surveillance Network; Paola Resende
EPI_ISL_541343, EPI_ISL_541344	Laboratório Central de Saúde Pública do Estado do Paraná (LACEN-PR)	Laboratory of Respiratory Viruses and Measles, Oswaldo Cruz Institute, FIOCRUZ	Ana Carolina Mendonça; Anna Carolina Paixão; Fernando Motta; Irina Riediger; Jonathan Lopes; Luciana Appolinario; Maria do Carmo Debur; Marilda Siqueira on behalf of the Fiocruz COVID-19 Genomic Surveillance Network; Paola Resende
EPI_ISL_693220, EPI_ISL_693223, EPI_ISL_693224, EPI_ISL_693243	Laboratório Municipal de Piracicaba	Instituto Adolfo Lutz, Interdiciplinary Procedures Center, Strategic Laboratory	Claudia Regina Gonçalves; Claudio Tavares Sacchi; Erica Valessa Ramos Gomes; Karoline Rodrigues Campos
EPI_ISL_476152, EPI_ISL_476154, EPI_ISL_476156, EPI_ISL_476157, EPI_ISL_476159, EPI_ISL_476161, EPI_ISL_476162, EPI_ISL_476163, EPI_ISL_476165, EPI_ISL_476166, EPI_ISL_476167, EPI_ISL_476169, EPI_ISL_476337, EPI_ISL_476338, EPI_ISL_476340, EPI_ISL_476341, EPI_ISL_476342, EPI_ISL_476343, EPI_ISL_476345, EPI_ISL_476346, EPI_ISL_476347, EPI_ISL_476349, EPI_ISL_476387, EPI_ISL_476388, EPI_ISL_476389,…
see above	Laboratório de Patologia Clínica - UNICAMP	Laboratório de Estudos de Vírus Emergentes - UNICAMP	Angelica Schreiber; Camila Simeoni; Darlan da Silva Candido; Jaqueline Goes Jesus e William Marciel de Souza; José Luiz Proença-Modena; Julia Forato; Julien Theze; Luiz Gonzaga; Magnun Nueldo Nunes dos Santos; Marcilio Jorge Fumagalli; Mariene Ribeiro Amorim; Nuno Rodrigues Faria
EPI_ISL_703236	Lighthouse Lab in Alderley Park	Wellcome Sanger Institute for the COVID-19 Genomics UK (COG-UK) Consortium	Cordelia Langford; David K. Jackson; Dominic Kwiatkowski; Ewan Harrison; Ian Johnston; Jacquelyn Wynn; John Sillitoe on behalf of the Wellcome Sanger Institute COVID-19 Surveillance Team; Mairead Hyland; Roberto Amato; Sonia Goncalves; The Lighthouse Lab in Alderley Park and Alex Alderton
EPI_ISL_551467, EPI_ISL_555000, EPI_ISL_559033, EPI_ISL_559065	Lighthouse Lab in Alderley Park	Wellcome Sanger Institute for the COVID-19 Genomics UK (COG-UK) consortium	Cordelia Langford; David K. Jackson; Dominic Kwiatkowski; Ewan Harrison; Ian Johnston; John Sillitoe on behalf of the Wellcome Sanger Institute COVID-19 Surveillance Team; John Sillitoe on behalf of the Wellcome Sanger Institute COVID-19 Surveillance Team (http://www.sanger.ac.uk/covid-team); Roberto Amato; Sonia Goncalves; The Lighthouse Lab in Alderley Park and Alex Alderton
EPI_ISL_673528	Lighthouse Lab in Cambridge	Wellcome Sanger Institute for the COVID-19 Genomics UK (COG-UK) Consortium	Cordelia Langford; David K. Jackson; Dominic Kwiatkowski; Ewan Harrison; Ian Johnston; John Sillitoe on behalf of the Wellcome Sanger Institute COVID-19 Surveillance Team; Rob Howes; Roberto Amato; Sonia Goncalves; The Lighthouse Lab in Cambridge and Alex Alderton
EPI_ISL_668335	Lighthouse Lab in Glasgow	Wellcome Sanger Institute for the COVID-19 Genomics UK (COG-UK) Consortium	Anna Dominiczak and Alex Alderton; Carol Clugston; Cordelia Langford; David Gray; David K. Jackson; Dominic Kwiatkowski; Ewan Harrison; Harper VanSteenhouse; Ian Johnston; John Sillitoe on behalf of the Wellcome Sanger Institute COVID-19 Surveillance Team (http://www.sanger.ac.uk/covid-team); Roberto Amato; Sonia Goncalves; Yumi Kasai
EPI_ISL_590506, EPI_ISL_590564	Lighthouse Lab in Glasgow	Wellcome Sanger Institute for the COVID-19 Genomics UK (COG-UK) consortium	Anna Dominiczak and Alex Alderton; Carol Clugston; Cordelia Langford; David Gray; David K. Jackson; Dominic Kwiatkowski; Ewan Harrison; Harper VanSteenhouse; Ian Johnston; John Sillitoe on behalf of the Wellcome Sanger Institute COVID-19 Surveillance Team (http://www.sanger.ac.uk/covid-team); Roberto Amato; Sonia Goncalves; Yumi Kasai
EPI_ISL_552880	Lighthouse Lab in Milton Keynes	Wellcome Sanger Institute for the COVID-19 Genomics UK (COG-UK) Consortium	Cordelia Langford; David K. Jackson; Dominic Kwiatkowski; Ewan Harrison; Ian Johnston; John Sillitoe on behalf of the Wellcome Sanger Institute COVID-19 Surveillance Team; Roberto Amato; Sonia Goncalves; The Lighthouse Lab in Milton Keynes and Alex Alderton
EPI_ISL_549833, EPI_ISL_552961, EPI_ISL_630998, EPI_ISL_631036	Lighthouse Lab in Milton Keynes	Wellcome Sanger Institute for the COVID-19 Genomics UK (COG-UK) consortium	Cordelia Langford; David K. Jackson; Dominic Kwiatkowski; Ewan Harrison; Ian Johnston; John Sillitoe on behalf of the Wellcome Sanger Institute COVID-19 Surveillance Team; John Sillitoe on behalf of the Wellcome Sanger Institute COVID-19 Surveillance Team (http://www.sanger.ac.uk/covid-team); Roberto Amato; Sonia Goncalves; The Lighthouse Lab in Milton Keynes and Alex Alderton
EPI_ISL_440870	Liverpool Clinical Laboratories	COVID-19 Genomics UK (COG-UK) Consortium	A Alrezaihi; Alessandro Gerada; Alistair Darby; Angela Cowell; Anita Lucaci; Anu Chawla; Cassie Olateju; Catherine Hartley; Charlotte Nelson; Ecaterina Vamos; Elaine O‚ÄôToole; Eleanor G Bentley; Ghada T Shawli; Isabel Garc√≠a-Dorival; James Johnson; James P Stewart; Jenifer Manson; Joanne Watts; Jones Benjamin; Jordan J Clark; Julian Hiscox; L Luu; Lucille Rainbow; M Almsaud; Margaret Hughes; Ma…
EPI_ISL_547433, EPI_ISL_547434, EPI_ISL_547435, EPI_ISL_547437	Microbiology, Department of Pathology, St. Bernard's Hospital, Gibraltar Health Authority	Respiratory Virus Unit, Microbiology Services Colindale, Public Health England	Charlotte Gillborn-Jones (Gibraltar); Dr Nicholas Cortes (Gibraltar); PHE Covid Sequencing Team
EPI_ISL_524524	NHSGGC West of Scotland Specialist Virology Centre / MRC-University of Glasgow Centre for Virus Research	Wellcome Sanger Institute for the COVID-19 Genomics UK (COG-UK) consortium	Alasdair MacLean; Alice Broos; Ana da Silva Filipe; Antonia Ho; Cordelia Langford; Daniel Mair; David K. Jackson; David L Robertson; Dominic Kwiatkowski; Elihu Aranday-Cortes; Emma Thomson and Alex Alderton; Ewan Harrison; Ian Johnston; James Shepherd; Jenna Nichols; John Sillitoe on behalf of the Wellcome Sanger Institute COVID-19 Surveillance Team (http://www.sanger.ac.uk/covid-team); Joseph Hu…
EPI_ISL_416036	National Influenza Center - Instituto Adolfo Lutz	Instituto Adolfo Lutz, Interdiciplinary Procedures Center, Strategic Laboratory	Adriana Bugno; Adriano Abbud; Carlos Henrique Camargo; Claudia Regina Gonçalves; Claudio Tavares Sacchi; Daniela Bernardes Borges da Silva; Erica Valessa Ramos Gomes; Fabiana Cristina Pereira dos Santos; Maria do Carmo Sampaio Tavares Timenetsky; Simone Guadagnucci Morillo; Terezinha Maria de Paiva
EPI_ISL_527907	Nigeria Centre for Disease Control (NCDC)	African Centre of Excellence for Genomics of Infectious Diseases (ACEGID), Redeemer's University, Ede, Osun State, Nigeria	Oluniyi P.E. et al
EPI_ISL_524644	North West London Pathology, Imperial College Healthcare NHS Trust	Wellcome Sanger Institute for the COVID-19 Genomics UK (COG-UK) consortium	Aileen Rowan; Alison Holmes; Anjna Badhan; Carolina Herrera and Alex Alderton; Cordelia Langford; David K. Jackson; David Muir; Dominic Kwiatkowski; Ewan Harrison; Frankie Bolt; Graham Taylor; Ian Johnston; James Price; John Sillitoe on behalf of the Wellcome Sanger Institute COVID-19 Surveillance Team (http://www.sanger.ac.uk/covid-team); Ling Li; Paul Randell; Roberto Amato; Sonia Goncalves
EPI_ISL_534326	Notre Dame Intermedica Saude AS	Instituto Adolfo Lutz, Interdiciplinary Procedures Center, Strategic Laboratory	Claudia Regina Gonçalves; Claudio Tavares Sacchi; Erica Valessa Ramos Gomes
EPI_ISL_534316	OS Mun Santana Lauro Ribas Braga	Instituto Adolfo Lutz, Interdiciplinary Procedures Center, Strategic Laboratory	Claudia Regina Gonçalves; Claudio Tavares Sacchi; Erica Valessa Ramos Gomes
EPI_ISL_569803	Omsk Research Institute of Natural Focal Infections	WHO National Influenza Centre Russian Federation	Aleksei Vasilenko; Andrey Komissarov; Artem Fadeev; Daria Nashatyreva; Ekaterina Gradoboeva; Ekaterina Savkina; Elena Poleshchuk; Valery Yakimenko
EPI_ISL_528926, EPI_ISL_528927, EPI_ISL_528928	Ospedale "Giuseppe Mazzini"-Teramo	Istitituto Zooprofilattico Sperimentale dell'Abruzzo e Molise "G.Caporale"	Ancora M; Cammà C; Curini V; Di Domenico M; Di Pasquale A; Lorusso A; Mangone I; Marcacci M; Puglia I; Rinaldi A; Savini G.
EPI_ISL_528919, EPI_ISL_528923	Ospedale Civile S. Liberatore-Atri	Istitituto Zooprofilattico Sperimentale dell'Abruzzo e Molise "G.Caporale"	Ancora M; Cammà C; Curini V; Di Domenico M; Di Pasquale A; Lorusso A; Mangone I; Marcacci M; Puglia I; Rinaldi A; Savini G.
EPI_ISL_528925	Ospedale Regionale San Salvatore-L'Aquila	Istitituto Zooprofilattico Sperimentale dell'Abruzzo e Molise "G.Caporale"	Ancora M; Cammà C; Curini V; Di Domenico M; Di Pasquale A; Lorusso A; Mangone I; Marcacci M; Puglia I; Rinaldi A; Savini G.
EPI_ISL_448560, EPI_ISL_448574, EPI_ISL_448647, EPI_ISL_478770, EPI_ISL_478819, EPI_ISL_479000, EPI_ISL_534875, EPI_ISL_534991, EPI_ISL_638782, EPI_ISL_651545
see above	Oxford Viromics, NDM, University of Oxford; Oxford University Hospitals; Basingstoke and North Hampshire Hospital	COVID-19 Genomics UK (COG-UK) Consortium	Alex Mobbs; Amy Trebes; Anita Justice; Catrin Moore; Christophe Fraser; David Bonsall; David Buck; Emma Wise; George Macintyre; Jessica Lynch; John Todd; Mariateresa de Cesare; Matilde Mori; Monique Andersson; Nathan Moore; Nick Cortes; Robert Shaw; Stephen Kidd; Tanya Golubchik; Timothy Peto
EPI_ISL_440661, EPI_ISL_440689, EPI_ISL_440747, EPI_ISL_442636, EPI_ISL_442680, EPI_ISL_442719, EPI_ISL_442730, EPI_ISL_442735, EPI_ISL_443968, EPI_ISL_458345, EPI_ISL_458356, EPI_ISL_458385, EPI_ISL_458768, EPI_ISL_488216, EPI_ISL_492563
see above	PHE South West Regional Laboratory, National Infection Service	Wellcome Sanger Institute for the COVID-19 Genomics UK (COG-UK) consortium	Alex Alderton; Barry Vipond; Cordelia Langford; David K. Jackson; Dominic Kwiatkowski; Dr Peter Muir; Ewan Harrison; Hannah Pymont; Ian Johnston; John Sillitoe on behalf of the Wellcome Sanger Institute COVID-19 Surveillance Team (http://www.sanger.ac.uk/covid-team); Rich Hopes; Roberto Amato; Sonia Goncalves; Stephanie Hutchings; and Alex Alderton
EPI_ISL_534322	PS Mun Julio Tupy	Instituto Adolfo Lutz, Interdiciplinary Procedures Center, Strategic Laboratory	Claudia Regina Gonçalves; Claudio Tavares Sacchi; Erica Valessa Ramos Gomes
EPI_ISL_515524, EPI_ISL_515566, EPI_ISL_524466, EPI_ISL_527866	PS Municipal Dr Lauro Ribas Braga	Instituto Adolfo Lutz, Interdiciplinary Procedures Center, Strategic Laboratory	01246-1301; 355 - Brazil; Av. Dr. Arnaldo; Cerqueira Cesar; Claudia Regina Gonçalves; Claudio Tavares Sacchi; Erica Valessa Ramos Gomes; São Paulo - SP
EPI_ISL_524465	PS Municipal Dr. Caetano Virgílio Neto	Instituto Adolfo Lutz, Interdiciplinary Procedures Center, Strategic Laboratory	Claudia Regina Gonçalves; Claudio Tavares Sacchi; Erica Valessa Ramos Gomes
EPI_ISL_534321	PS e Maternidade Nair Fonseca Leitao Arantes	Instituto Adolfo Lutz, Interdiciplinary Procedures Center, Strategic Laboratory	Claudia Regina Gonçalves; Claudio Tavares Sacchi; Erica Valessa Ramos Gomes
EPI_ISL_605879, EPI_ISL_708745	PathWest Laboratory Medicine WA	PathWest Laboratory Medicine WA Microbial Surveillance Unit	PathWest Laboratory Medicine WA Microbial Surveillance Unit
EPI_ISL_591352, EPI_ISL_591372, EPI_ISL_591402, EPI_ISL_591411, EPI_ISL_591449, EPI_ISL_591450, EPI_ISL_591537, EPI_ISL_591538, EPI_ISL_667561, EPI_ISL_667578, EPI_ISL_667626, EPI_ISL_667633, EPI_ISL_667634, EPI_ISL_667639, EPI_ISL_667649, EPI_ISL_667650, EPI_ISL_667663, EPI_ISL_667738, EPI_ISL_685539, EPI_ISL_686307, EPI_ISL_690635
see above	Pathogen Genomics Center, National Institute of Infectious Diseases	Pathogen Genomics Center, National Institute of Infectious Diseases	Kentaro Itokawa; Makoto Kuroda; Masanori Hashino; Rina Tanaka; Tsuyoshi Sekizuka
EPI_ISL_528920	Presidio Ospedaliero "Santo Spirito"-Pescara	Istitituto Zooprofilattico Sperimentale dell'Abruzzo e Molise "G.Caporale"	Ancora M; Cammà C; Curini V; Di Domenico M; Di Pasquale A; Lorusso A; Mangone I; Marcacci M; Puglia I; Rinaldi A; Savini G.
EPI_ISL_513514, EPI_ISL_513532, EPI_ISL_513546, EPI_ISL_513557, EPI_ISL_513578	Programa de Oncovirologia, Instituto Nacional de Câncer	Programa de Oncovirologia, Instituto Nacional de Câncer	Andreia C. de Melo; Brunna M. Alves; Claudia Cicala; James Arthos; João P.B. Viola; Juliana D. Siqueira; Livia R. Goes; Marcelo A. Soares
EPI_ISL_603021, EPI_ISL_693204	Pronto Socorro Dr. Conrado Cesarino Nuvolini	Instituto Adolfo Lutz, Interdiciplinary Procedures Center, Strategic Laboratory	Claudia Regina Gonçalves; Claudio Tavares Sacchi; Erica Valessa Ramos Gomes; Karoline Rodrigues Campos
EPI_ISL_471556	Pronto Socorro Jose Ibrahin	Instituto Adolfo Lutz, Interdiciplinary Procedures Center, Strategic Laboratory	Claudia Regina Gonçalves; Claudio Tavares Sacchi; Erica Valessa Ramos Gomes
EPI_ISL_515529	Pronto Socorro Municipal Julio Tupy	Instituto Adolfo Lutz, Interdiciplinary Procedures Center, Strategic Laboratory	Claudia Regina Gonçalves; Claudio Tavares Sacchi; Erica Valessa Ramos Gomes
EPI_ISL_693202	Pronto Socorro Municipal Prof. Joao Catarin Mezomo	Instituto Adolfo Lutz, Interdiciplinary Procedures Center, Strategic Laboratory	Claudia Regina Gonçalves; Claudio Tavares Sacchi; Erica Valessa Ramos Gomes; Karoline Rodrigues Campos
EPI_ISL_515554, EPI_ISL_523958	Pronto Socorro Municipal de Perus	Instituto Adolfo Lutz, Interdiciplinary Procedures Center, Strategic Laboratory	Claudia Regina Gonçalves; Claudio Tavares Sacchi; Erica Valessa Ramos Gomes
EPI_ISL_693231	Pronto Socorro Municipal de Santa Branca	Instituto Adolfo Lutz, Interdiciplinary Procedures Center, Strategic Laboratory	Claudia Regina Gonçalves; Claudio Tavares Sacchi; Erica Valessa Ramos Gomes; Karoline Rodrigues Campos
EPI_ISL_693210	Pronto-Socorro Dr. Osmar Mesquita	Instituto Adolfo Lutz, Interdiciplinary Procedures Center, Strategic Laboratory	Claudia Regina Gonçalves; Claudio Tavares Sacchi; Erica Valessa Ramos Gomes; Karoline Rodrigues Campos
EPI_ISL_636934	Public Health Ontario Laboratory	Public Health Ontario Laboratory	Aimin Li; Alireza Eshaghi; Andre Villegas; Christine Frantz; Dean Maxwell; Esha Joshi; Heather Rilkoff; Jared Simpson; Jennifer L Guthrie; Jonathan B Gubbay; Karthikeyan Sivaraman; Lawrence Heisler; Michael CY Li; Michael Laszloffy; Nahuel Fittipaldi; Philip Banh; Richard de Borja; Samir N Patel; Sandeep Nagra; Sandra Zittermann; Sarah Teatero; Vanessa G Allen; Yao Chen; Yogi Sundaravadanam
EPI_ISL_693257, EPI_ISL_693278	Public Health Virology Laboratory, Forensic and Scientific Services (PHV-FSS)	Public Health Virology Laboratory, Forensic and Scientific Services (PHV-FSS)	Son Nguyen et al
EPI_ISL_457549	Quadram Institute Bioscience	COVID-19 Genomics UK (COG-UK) Consortium	Alexander J Trotter; Alison E. Mather; Alp Aydin; Ana P. Tedim; Anastasia Kolyva; Andrew Bell; Andrew J. Page; Claire Stuart; Dave J. Baker; Gemma L. Kay; John Wain; Justin O’Grady; Leonardo de Oliveira Martins; Lizzie Meadows; Maria Diaz; Mark Webber; Muhammed Yasir; Nabil-Fareed Alikhan; Ngozi Elumogo; Nicholas M. Thomson; Rachael Stanley; Rachel Gilroy; Reenesh Prakash; Samir Dervisevic; Samue…
EPI_ISL_445380	Ramathibodi Hospital	COVID-19 Network Investigations (CONI) Alliance	Angkana Huang; Anthony R. Jones; Arporn Wangwiwatsin; Bhakbhoom Panthan; Chonticha Klungtong; Ekawat Pasomsub; Elizabeth Batty; Insee Sensorn; Janjira Thaipadungpanit; Khajohn Joonsalak; Kingkan Rakmanee; Krittikorn Kumpornsin; Namfon Kotanan; Stefan Fernandez; Thanat Chookajorn; Theerarat Kochakarn; Treewat Watthanachockchai; Wasun Chantratita; Wudtichai Manasatienkij
EPI_ISL_461774, EPI_ISL_461775, EPI_ISL_461779, EPI_ISL_472137, EPI_ISL_472138, EPI_ISL_472142	Regional Virus Laboratory, Belfast Health and Social Care Trust	COVID-19 Genomics UK (COG-UK) Consortium	Alison Watt; Ciara Cox; Conall McCaughey; David Simpson; Derek Fairley; James McKenna; Mairead Connor; Susan Feeney; Tanya Curran; Zoltan Molnar
EPI_ISL_417242, EPI_ISL_418746, EPI_ISL_420707, EPI_ISL_420734, EPI_ISL_421837, EPI_ISL_421984, EPI_ISL_422001, EPI_ISL_423096, EPI_ISL_423097, EPI_ISL_423127, EPI_ISL_423157, EPI_ISL_423188, EPI_ISL_423189, EPI_ISL_423190, EPI_ISL_423191, EPI_ISL_423448, EPI_ISL_423488, EPI_ISL_423502, EPI_ISL_423503, EPI_ISL_423581, EPI_ISL_423587, EPI_ISL_423850, EPI_ISL_423851, EPI_ISL_424163, EPI_ISL_465180,…
see above	Respiratory Virus Unit, Microbiology Services Colindale, Public Health England	Respiratory Virus Unit, Microbiology Services Colindale, Public Health England	Angie Lackenby; Joanna Ellis; Jonathan Hubb; Kirstin Edwards; Leena Bhaw; Maria Zambon; Monica Galiano; Omolola Akinbami; PHE Covid Sequencing Team; Richard Myers; Shahjahan Miah; Steven Platt; Tiina Talts
EPI_ISL_492872, EPI_ISL_492894, EPI_ISL_492911	Royal Free Hospital / Health Services Laboratories	Wellcome Sanger Institute for the COVID-19 Genomics UK (COG-UK) consortium	Cate Goodlad; Cordelia Langford; David K. Jackson; Dianne Irish; Dominic Kwiatkowski; Ewan Harrison; Ian Johnston; Jenny Cross; John Sillitoe on behalf of the Wellcome Sanger Institute COVID-19 Surveillance Team (http://www.sanger.ac.uk/covid-team); Judith Heaney and Alex Alderton; Roberto Amato; Sonia Goncalves; Tabitha Mahungu; Tanzina Haque
EPI_ISL_547575	SVO Jundiaí	Instituto Adolfo Lutz, Interdiciplinary Procedures Center, Strategic Laboratory	Claudia Regina Gonçalves; Claudio Tavares Sacchi; Erica Valessa Ramos Gomes; Karoline Rodrigues Campos
EPI_ISL_684938	Saitama Prefectural Institute of Public Health	Pathogen Genomics Center, National Institute of Infectious Diseases	Kentaro Itokawa; Makoto Kuroda; Masanori Hashino; Rina Tanaka; Tsuyoshi Sekizuka
EPI_ISL_583492	Santa Casa Anna Cintra	Instituto Adolfo Lutz, Interdiciplinary Procedures Center, Strategic Laboratory	Claudia Regina Gonçalves; Claudio Tavares Sacchi; Erica Valessa Ramos Gomes; Karoline Rodrigues Campos
EPI_ISL_603024, EPI_ISL_603038	Santa Casa de Misericordia de Araçatuba	Instituto Adolfo Lutz, Interdiciplinary Procedures Center, Strategic Laboratory	Claudia Regina Gonçalves; Claudio Tavares Sacchi; Erica Valessa Ramos Gomes; Karoline Rodrigues Campos
EPI_ISL_693212	Santa Casa de Misericordia de Braganca Paulista	Instituto Adolfo Lutz, Interdiciplinary Procedures Center, Strategic Laboratory	Claudia Regina Gonçalves; Claudio Tavares Sacchi; Erica Valessa Ramos Gomes; Karoline Rodrigues Campos
EPI_ISL_524469	Santa Casa de Misericordia de Sao Paulo	Instituto Adolfo Lutz, Interdiciplinary Procedures Center, Strategic Laboratory	Claudia Regina Gonçalves; Claudio Tavares Sacchi; Erica Valessa Ramos Gomes
EPI_ISL_693198	Santa Casa de Misericordia de Sao Paulo - Hospital Central	Instituto Adolfo Lutz, Interdiciplinary Procedures Center, Strategic Laboratory	Claudia Regina Gonçalves; Claudio Tavares Sacchi; Erica Valessa Ramos Gomes; Karoline Rodrigues Campos
EPI_ISL_693211	Santa Casa de Misericordia e Maternidade	Instituto Adolfo Lutz, Interdiciplinary Procedures Center, Strategic Laboratory	Claudia Regina Gonçalves; Claudio Tavares Sacchi; Erica Valessa Ramos Gomes; Karoline Rodrigues Campos
EPI_ISL_547579	Santa Casa de Misericórdia de Araçatuba	Instituto Adolfo Lutz, Interdiciplinary Procedures Center, Strategic Laboratory	Claudia Regina Gonçalves; Claudio Tavares Sacchi; Erica Valessa Ramos Gomes; Karoline Rodrigues Campos
EPI_ISL_693238, EPI_ISL_693239	Secao Centro de Diagnostico Secedi	Instituto Adolfo Lutz, Interdiciplinary Procedures Center, Strategic Laboratory	Claudia Regina Gonçalves; Claudio Tavares Sacchi; Erica Valessa Ramos Gomes; Karoline Rodrigues Campos
EPI_ISL_708530	Secretaria Municipal de Saude de Fernandópolis	Instituto Adolfo Lutz, Interdiciplinary Procedures Center, Strategic Laboratory	Carlos Henrique Camargo; Claudia Regina Gonçalves; Claudio Tavares Sacchi; Erica Valessa Ramos Gomes; Fernanda Modesto Tolentino Binhardi; Janaina Other Martins Montanha; Karoline Rodrigues Campos; Marcia Maria Costa Nunes Soares; Maricelia Navarro Pinheiro Flores
EPI_ISL_574583	Secretaria Municipal de Saude de Jandira	Instituto Adolfo Lutz, Interdiciplinary Procedures Center, Strategic Laboratory	Claudia Regina Gonçalves; Claudio Tavares Sacchi; Erica Valessa Ramos Gomes; Karoline Rodrigues Campos
EPI_ISL_574597	Secretaria Municipal de Saude de Jarinu	Instituto Adolfo Lutz, Interdiciplinary Procedures Center, Strategic Laboratory	Claudia Regina Gonçalves; Claudio Tavares Sacchi; Erica Valessa Ramos Gomes; Karoline Rodrigues Campos
EPI_ISL_547576, EPI_ISL_603035	Secretaria Municipal de Saúde	Instituto Adolfo Lutz, Interdiciplinary Procedures Center, Strategic Laboratory	Claudia Regina Gonçalves; Claudio Tavares Sacchi; Erica Valessa Ramos Gomes; Karoline Rodrigues Campos
EPI_ISL_693221	Secretaria Municipal de Saúde de Birigui	Instituto Adolfo Lutz, Interdiciplinary Procedures Center, Strategic Laboratory	Claudia Regina Gonçalves; Claudio Tavares Sacchi; Erica Valessa Ramos Gomes; Karoline Rodrigues Campos
EPI_ISL_693215	Secretaria Municipal de Saúde de Iracemapolis	Instituto Adolfo Lutz, Interdiciplinary Procedures Center, Strategic Laboratory	Claudia Regina Gonçalves; Claudio Tavares Sacchi; Erica Valessa Ramos Gomes; Karoline Rodrigues Campos
EPI_ISL_693228	Secretaria Municipal de Sorocaba	Instituto Adolfo Lutz, Interdiciplinary Procedures Center, Strategic Laboratory	Claudia Regina Gonçalves; Claudio Tavares Sacchi; Erica Valessa Ramos Gomes; Karoline Rodrigues Campos
EPI_ISL_471542	Secretaria de Saude de Mogi das Cruzes	Instituto Adolfo Lutz, Interdiciplinary Procedures Center, Strategic Laboratory	Claudia Regina Gonçalves; Claudio Tavares Sacchi; Erica Valessa Ramos Gomes
EPI_ISL_583502	Serv de Vig Sanitaria Epidemio e CTRL de Zoonoses Guaruja	Instituto Adolfo Lutz, Interdiciplinary Procedures Center, Strategic Laboratory	Claudia Regina Gonçalves; Claudio Tavares Sacchi; Erica Valessa Ramos Gomes; Karoline Rodrigues Campos
EPI_ISL_574598	Servico de Verificacao de Obito SVO	Instituto Adolfo Lutz, Interdiciplinary Procedures Center, Strategic Laboratory	Claudia Regina Gonçalves; Claudio Tavares Sacchi; Erica Valessa Ramos Gomes; Karoline Rodrigues Campos
EPI_ISL_490026, EPI_ISL_593687, EPI_ISL_593698, EPI_ISL_593711	South Eastern Area Laboratory Services (SEALS)	NSW Health Pathology - Institute of Clinical Pathology and Medical Research; Westmead Hospital; University of Sydney	CIDM-PH et al.
EPI_ISL_672205	The Ashley Laboratory, Stanford University	Chan-Zuckerberg Biohub	CZB Cliahub Consortium
EPI_ISL_471648	UBS e Pronto Socorro Jd. Jacira	Instituto Adolfo Lutz, Interdiciplinary Procedures Center, Strategic Laboratory	Claudia Regina Gonçalves; Claudio Tavares Sacchi; Erica Valessa Ramos Gomes
EPI_ISL_671987	UEES BioLab	Omics Sciences Laboratory	Darlyn Amaya; Derly Andrade Molina; Edith Lopez Montanero; Fernando Espinoza Fuentes; Gabriel Morey León; Juan Carlos Fernández Cadena; Katheryn Sacheri Viteri; Pedro Barberán; Rubén Armas González
EPI_ISL_584484	UHCW / University of Warwick	COVID-19 Genomics UK (COG-UK) Consortium	Chrystala Constantinidou; Dimitris Grammatopoulos; Grace Taylor-Joyce; Hannah Elizabeth Bridgewater; Jeff Cheng; Laura Baxter; Lucy Frost; Meera Unnikrishnan; Paul Brown; Richard Stark; Sarojini Pandey; Sascha Ott; Tauqeer Alam
EPI_ISL_523983, EPI_ISL_523993	UPA Campo Limpo	Instituto Adolfo Lutz, Interdiciplinary Procedures Center, Strategic Laboratory	Claudia Regina Gonçalves; Claudio Tavares Sacchi; Erica Valessa Ramos Gomes
EPI_ISL_534311	UPA III 26 de Agosto	Instituto Adolfo Lutz, Interdiciplinary Procedures Center, Strategic Laboratory	Claudia Regina Gonçalves; Claudio Tavares Sacchi; Erica Valessa Ramos Gomes
EPI_ISL_583496	UPA Jandira	Instituto Adolfo Lutz, Interdiciplinary Procedures Center, Strategic Laboratory	Claudia Regina Gonçalves; Claudio Tavares Sacchi; Erica Valessa Ramos Gomes; Karoline Rodrigues Campos
EPI_ISL_693237, EPI_ISL_693245	UPA Santa Isabel	Instituto Adolfo Lutz, Interdiciplinary Procedures Center, Strategic Laboratory	Claudia Regina Gonçalves; Claudio Tavares Sacchi; Erica Valessa Ramos Gomes; Karoline Rodrigues Campos
EPI_ISL_523975, EPI_ISL_523980	UPA Tito Lopes	Instituto Adolfo Lutz, Interdiciplinary Procedures Center, Strategic Laboratory	Claudia Regina Gonçalves; Claudio Tavares Sacchi; Erica Valessa Ramos Gomes
EPI_ISL_468316	UPA Vila Assis	Instituto Adolfo Lutz, Interdiciplinary Procedures Center, Strategic Laboratory	Claudia Regina Gonçalves; Claudio Tavares Sacchi; Erica Valessa Ramos Gomes
EPI_ISL_693225	Ubs Vila Rosa - Olímpia Gomes De Almeida	Instituto Adolfo Lutz, Interdiciplinary Procedures Center, Strategic Laboratory	Claudia Regina Gonçalves; Claudio Tavares Sacchi; Erica Valessa Ramos Gomes; Karoline Rodrigues Campos
EPI_ISL_574590	Unidade de Printo Atendimento UPA I Santa Isabel	Instituto Adolfo Lutz, Interdiciplinary Procedures Center, Strategic Laboratory	Claudia Regina Gonçalves; Claudio Tavares Sacchi; Erica Valessa Ramos Gomes; Karoline Rodrigues Campos
EPI_ISL_693214	Unidade de Pronto Atendimento Central de Caraguatatuba	Instituto Adolfo Lutz, Interdiciplinary Procedures Center, Strategic Laboratory	Claudia Regina Gonçalves; Claudio Tavares Sacchi; Erica Valessa Ramos Gomes; Karoline Rodrigues Campos
EPI_ISL_693226	Unidade de Pronto Atendimento Sao José	Instituto Adolfo Lutz, Interdiciplinary Procedures Center, Strategic Laboratory	Claudia Regina Gonçalves; Claudio Tavares Sacchi; Erica Valessa Ramos Gomes; Karoline Rodrigues Campos
EPI_ISL_693216, EPI_ISL_693217	Unidade de Vigilância Epiudemiológica de Araras	Instituto Adolfo Lutz, Interdiciplinary Procedures Center, Strategic Laboratory	Claudia Regina Gonçalves; Claudio Tavares Sacchi; Erica Valessa Ramos Gomes; Karoline Rodrigues Campos
EPI_ISL_490438	University College London Hospital	COVID-19 Genomics UK (COG-UK) Consortium	Dan Frampton; Judith Heaney; Matthew Byott; Moira Spyer and Eleni Nastouli
EPI_ISL_441041, EPI_ISL_444211, EPI_ISL_444245, EPI_ISL_449690, EPI_ISL_457274, EPI_ISL_478406, EPI_ISL_478440
see above	University College London, Great Ormond Street Hospital for Children NHS Foundation Trust, Imperial College Healthcare NHS Trust	COVID-19 Genomics UK (COG-UK) Consortium	Alison Holmes; Charlotte Williams; Helena Tutill; Jacqueline Findlay; James Price; Judith Breuer; Julianne Brown; Kathryn Harris; Leysa Forrest; Mark Kristiansen; Paola Niola; Paola Resende Silva; Patricia Dyal; Paul Randell; Rachel Williams; Sam Weeks; Samuel Weeks; Sergi Castellano; Sunando Roy; Tony Brooks; Yasmin Panchbhaya
EPI_ISL_482186, EPI_ISL_482202	University College London, Great Ormond Street Hospital for Children NHS Foundation Trust, Imperial College Healthcare NHS Trust	Wellcome Sanger Institute for the COVID-19 Genomics UK (COG-UK) consortium	Alison Holmes; Charlotte Williams; Cordelia Langford; David K. Jackson; Dominic Kwiatkowski; Ewan Harrison; Helena Tutill; Ian Johnston; Jacqueline Findlay; James Price; John Sillitoe on behalf of the Wellcome Sanger Institute COVID-19 Surveillance Team (http://www.sanger.ac.uk/covid-team); Judith Breuer and Alex Alderton; Julianne Brown; Kathryn Harris; Leysa Forrest; Mark Kristiansen; Paola Nio…
EPI_ISL_581703	University Hospital Basel, Clinical Virology	University Hospital Basel, Clinical Bacteriology	Adrian Egli; Alexander Gensch; Alfredo Mari; Christian Nickel; Hans Hirsch; Hans Pargger; Helena MB Seth-Smith; Julia Bielicki; Karoline Leuzinger; Kirstine K. Soegaard; Madlen Stange; Manuel Battegay; Martin Siegemund; Michael Osthoff; Michael Schweitzer; Myrta Brunner; Rita Schneider-Sliwa; Roland Bingisser; Sarah Tschudin-Sutter; Simon Fuchs; Stefano Bassetti; Tim Roloff
EPI_ISL_457137, EPI_ISL_457149, EPI_ISL_457153, EPI_ISL_457196, EPI_ISL_457222, EPI_ISL_457224, EPI_ISL_457238, EPI_ISL_471955, EPI_ISL_471975
see above	University of Exeter	COVID-19 Genomics UK (COG-UK) Consortium	Aaron Jeffries; Audrey Farbos; Ben Temperton; Jane Masoli; Joanna Warwick-Dugdale; Michelle Michelsen; Robyn Manley; Stephen Michell
EPI_ISL_693234	Upa Vereador Jose Da Rocha Goncalves	Instituto Adolfo Lutz, Interdiciplinary Procedures Center, Strategic Laboratory	Claudia Regina Gonçalves; Claudio Tavares Sacchi; Erica Valessa Ramos Gomes; Karoline Rodrigues Campos
EPI_ISL_468313, EPI_ISL_468319, EPI_ISL_603033	Vigilancia Epidemiologica de São Bernardo do Campo	Instituto Adolfo Lutz, Interdiciplinary Procedures Center, Strategic Laboratory	Claudia Regina Gonçalves; Claudio Tavares Sacchi; Erica Valessa Ramos Gomes; Karoline Rodrigues Campos
EPI_ISL_515542	Vigilância Epidemiológica de Leme	Instituto Adolfo Lutz, Interdiciplinary Procedures Center, Strategic Laboratory	Claudia Regina Gonçalves; Claudio Tavares Sacchi; Erica Valessa Ramos Gomes
EPI_ISL_603023	Vigilância em Saúde Visa Sul	Instituto Adolfo Lutz, Interdiciplinary Procedures Center, Strategic Laboratory	Claudia Regina Gonçalves; Claudio Tavares Sacchi; Erica Valessa Ramos Gomes; Karoline Rodrigues Campos
EPI_ISL_547573	Vigilância em Saúde de Cajamar	Instituto Adolfo Lutz, Interdiciplinary Procedures Center, Strategic Laboratory	Claudia Regina Gonçalves; Claudio Tavares Sacchi; Erica Valessa Ramos Gomes; Karoline Rodrigues Campos
EPI_ISL_677211, EPI_ISL_677212	Virginia Division of Consolidated Laboratory Services	Virginia Division of Consolidated Laboratory Services	Virginia DCLS
EPI_ISL_478249	Virology Department, Royal Infirmary of Edinburgh, NHS Lothian / School of Biological Sciences, University of Edinburgh / Institute of Genetics and Molecular Medicine, University of Edinburgh	COVID-19 Genomics UK (COG-UK) Consortium	Balcaza C; Colquhoun R; Dewar R; Gallagher M; Hill V; Jackson B; McCrone JT; McHugh M; O’Toole Á; Rambaut A; Rooke S; Scher E; Templeton K; Williams TC; Yu X
EPI_ISL_446468	Wales Specialist Virology Centre	Public Health Wales Microbiology Cardiff	Alec Birchley; Alexander Adams; Amy Gaskin; Bree Gatica-Wilcox; Catherine Moore; Jason Coombes; Joanne Watkins; Johnathan Evans; Laura Gifford; Lauren Gilbert; Lee Graham; Malorie Perry; Matthew Bull; Nicole Pacchiarini; Sally Corden; Sara Kumziene-Summerhayes; Sara Rey; Sarah Taylor; Simon Cottrell; Sophie Jones; Tom Connor
EPI_ISL_456869, EPI_ISL_461606, EPI_ISL_461678, EPI_ISL_473651, EPI_ISL_478094, EPI_ISL_478111, EPI_ISL_493762, EPI_ISL_493776, EPI_ISL_493851, EPI_ISL_493852, EPI_ISL_493868, EPI_ISL_512449
see above	West of Scotland Specialist Virology Centre, NHSGGC / MRC-University of Glasgow Centre for Virus Research	COVID-19 Genomics UK (COG-UK) Consortium	Alasdair MacLean; Alice Broos; Ana da Silva Filipe; Antonia Ho; Daniel Mair; David L Robertson; Elihu Aranday-Cortes; Emma Thomson; James Shepherd; Jenna Nichols; Joseph Hughes; Kathy Li; Kathy Smollett; Kirstyn Brunker; Kyriaki Nomikou; Lily Tong; Marc Niebel; Natasha Jesudason; Natasha Johnson; Patawee Asamaphan; Rajiv Shah; Richard Orton; Rory Gunson; Sarah McDonald; Sreenu Vattipally; Stephen…
EPI_ISL_486429	unknown	Clinical Laboratory, Hospital Israelita Albert Einstein	Amgarten, D.; C.L. and Pinho; F.G.; Guedes; J.R.; Malta, F.; Mangueira; R.A.; R.L.; Santana; de Menezes
EPI_ISL_458140, EPI_ISL_458141, EPI_ISL_458146, EPI_ISL_458147, EPI_ISL_524783, EPI_ISL_524785, EPI_ISL_524786, EPI_ISL_524787
see above	﻿Evandro Chagas Institute	﻿Evandro Chagas Institute	A.M.; Barbagelata; E.C.; E.M.A.; Ferreira; G.M.R; H.R; J.A.; Junior; L.C.; L.S.; M.C.; Martins; P.S.; Resque; Santos; Silva; Sousa; Sousa Junior; Viana; W.D.C.; da Silva
